# Supplementary material for: CXCL9/10/11, a regulator of PD-L1 expression in gastric cancer
Source: BMC Cancer. 2018 Apr 24;18:462. doi: 10.1186/s12885-018-4384-8 (PMC5916585; doi:10.1186/s12885-018-4384-8)
Supplement: Supplementary file 1 — Table S1. The first 20 significantly enriched gene pathways in TCGA dataset. (XLS 18 kb) [file 12885_2018_4384_MOESM1_ESM.xls]

## Sheet: gsea_report_for_H_1473729656282
Table S1：The first 20 significantly enriched gene pathways in TCGA dataset.
NAME	ES	NOM p-val	FDR q-val
KEGG_ANTIGEN_PROCESSING_AND_PRESENTATION	0.81615	0	0
KEGG_APOPTOSIS	0.666578	0	0
KEGG_AUTOIMMUNE_THYROID_DISEASE	0.845131	0	0
KEGG_CELL_ADHESION_MOLECULES_CAMS	0.662588	0	0
KEGG_CHEMOKINE_SIGNALING_PATHWAY	0.619936	0	0
KEGG_CYTOKINE_CYTOKINE_RECEPTOR_INTERACTION	0.637248	0	0
KEGG_HEMATOPOIETIC_CELL_LINEAGE	0.713482	0	0
KEGG_JAK_STAT_SIGNALING_PATHWAY	0.628192	0	0
KEGG_LEISHMANIA_INFECTION	0.763647	0	0
KEGG_NATURAL_KILLER_CELL_MEDIATED_CYTOTOXICITY	0.730011	0	0
KEGG_NOD_LIKE_RECEPTOR_SIGNALING_PATHWAY	0.677409	0	0
KEGG_T_CELL_RECEPTOR_SIGNALING_PATHWAY	0.698421	0	0
KEGG_TOLL_LIKE_RECEPTOR_SIGNALING_PATHWAY	0.713385	0	0
KEGG_VIRAL_MYOCARDITIS	0.695445	0	0
KEGG_TYPE_I_DIABETES_MELLITUS	0.84093	0	7.03704e-05
KEGG_CYTOSOLIC_DNA_SENSING_PATHWAY	0.664282	0	0.000156325
KEGG_B_CELL_RECEPTOR_SIGNALING_PATHWAY	0.664828	0	0.00030626
KEGG_SMALL_CELL_LUNG_CANCER	0.567516	0	0.000360442
KEGG_GRAFT_VERSUS_HOST_DISEASE	0.886518	0	0.000380466
KEGG_ALLOGRAFT_REJECTION	0.880713	0	0.000447757
