# Supplementary material for: CXCL9/10/11, a regulator of PD-L1 expression in gastric cancer
Source: BMC Cancer. 2018 Apr 24;18:462. doi: 10.1186/s12885-018-4384-8 (PMC5916585; doi:10.1186/s12885-018-4384-8)
Supplement: Supplementary file 2 — Table S2. The first 23 significantly enriched gene pathways in GSE15459 dataset. (XLS 21 kb) [file 12885_2018_4384_MOESM2_ESM.xls]

## Sheet: gsea_report_for_H_1454139876160
TableS2：The first 23 significantly enriched gene pathways in GSE15459 dataset.
NAME	ES	NOM p-val	FDR q-val
KEGG_HEMATOPOIETIC_CELL_LINEAGE	0.774793	0	0
KEGG_CYTOKINE_CYTOKINE_RECEPTOR_INTERACTION	0.672769	0	0
KEGG_LEISHMANIA_INFECTION	0.797813	0	0
KEGG_AUTOIMMUNE_THYROID_DISEASE	0.831096	0	0
KEGG_GRAFT_VERSUS_HOST_DISEASE	0.871666	0	0
KEGG_ALLOGRAFT_REJECTION	0.880809	0	0
KEGG_TOLL_LIKE_RECEPTOR_SIGNALING_PATHWAY	0.712489	0	0
KEGG_TYPE_I_DIABETES_MELLITUS	0.830431	0	0
KEGG_NATURAL_KILLER_CELL_MEDIATED_CYTOTOXICITY	0.688594	0	0
KEGG_INTESTINAL_IMMUNE_NETWORK_FOR_IGA_PRODUCTION	0.819231	0	0
KEGG_ANTIGEN_PROCESSING_AND_PRESENTATION	0.730735	0	0
KEGG_PRIMARY_IMMUNODEFICIENCY	0.824184	0	0
KEGG_B_CELL_RECEPTOR_SIGNALING_PATHWAY	0.706786	0	0
KEGG_CELL_ADHESION_MOLECULES_CAMS	0.6351	0	0
KEGG_VIRAL_MYOCARDITIS	0.702968	0	0
KEGG_CHEMOKINE_SIGNALING_PATHWAY	0.606376	0	0
KEGG_T_CELL_RECEPTOR_SIGNALING_PATHWAY	0.642047	0	0
KEGG_JAK_STAT_SIGNALING_PATHWAY	0.608798	0	0
KEGG_NOD_LIKE_RECEPTOR_SIGNALING_PATHWAY	0.709609	0	0
KEGG_ASTHMA	0.794744	0	0
KEGG_SYSTEMIC_LUPUS_ERYTHEMATOSUS	0.595985	0	0
KEGG_LYSOSOME	0.581584	0	0
KEGG_RIG_I_LIKE_RECEPTOR_SIGNALING_PATHWAY	0.594904	0	0
