# Supplementary material for: CXCL9/10/11, a regulator of PD-L1 expression in gastric cancer
Source: BMC Cancer. 2018 Apr 24;18:462. doi: 10.1186/s12885-018-4384-8 (PMC5916585; doi:10.1186/s12885-018-4384-8)
Supplement: Supplementary file 3 — Table S3. The first 24 pathways significantly enriched gene pathways in GSE62254 dataset. (XLS 19 kb) [file 12885_2018_4384_MOESM3_ESM.xls]

## Sheet: gsea_report_for_H_1454136338569
TableS3：The first 24 pathways significantly enriched gene pathways in GSE62254 dataset.
NAME	ES	NOM p-val	FDR q-val
KEGG_CYTOKINE_CYTOKINE_RECEPTOR_INTERACTION	0.736825	0	0
KEGG_LEISHMANIA_INFECTION	0.855361	0	0
KEGG_HEMATOPOIETIC_CELL_LINEAGE	0.803315	0	0
KEGG_TOLL_LIKE_RECEPTOR_SIGNALING_PATHWAY	0.776043	0	0
KEGG_CHEMOKINE_SIGNALING_PATHWAY	0.703551	0	0
KEGG_NATURAL_KILLER_CELL_MEDIATED_CYTOTOXICITY	0.726481	0	0
KEGG_ANTIGEN_PROCESSING_AND_PRESENTATION	0.763316	0	0
KEGG_INTESTINAL_IMMUNE_NETWORK_FOR_IGA_PRODUCTION	0.822131	0	0
KEGG_NOD_LIKE_RECEPTOR_SIGNALING_PATHWAY	0.808928	0	0
KEGG_AUTOIMMUNE_THYROID_DISEASE	0.81725	0	0
KEGG_ALLOGRAFT_REJECTION	0.867227	0	0
KEGG_GRAFT_VERSUS_HOST_DISEASE	0.862284	0	0
KEGG_TYPE_I_DIABETES_MELLITUS	0.843614	0	0
KEGG_SYSTEMIC_LUPUS_ERYTHEMATOSUS	0.690004	0	0
KEGG_T_CELL_RECEPTOR_SIGNALING_PATHWAY	0.701769	0	0
KEGG_JAK_STAT_SIGNALING_PATHWAY	0.655566	0	0
KEGG_PRIMARY_IMMUNODEFICIENCY	0.813758	0	0
KEGG_APOPTOSIS	0.701878	0	0
KEGG_B_CELL_RECEPTOR_SIGNALING_PATHWAY	0.714718	0	0
KEGG_CYTOSOLIC_DNA_SENSING_PATHWAY	0.744706	0	0
KEGG_ASTHMA	0.838292	0	0
KEGG_VIRAL_MYOCARDITIS	0.690634	0	0
KEGG_LEUKOCYTE_TRANSENDOTHELIAL_MIGRATION	0.623034	0	0
KEGG_CELL_ADHESION_MOLECULES_CAMS	0.605639	0	0
