# Supplementary material for: CXCL9/10/11, a regulator of PD-L1 expression in gastric cancer
Source: BMC Cancer. 2018 Apr 24;18:462. doi: 10.1186/s12885-018-4384-8 (PMC5916585; doi:10.1186/s12885-018-4384-8)
Supplement: Supplementary file 5 — Table S5. CXCL9/10/11 and CCL4 were grouped together after Gene functional classification in DAVID. (XLS 20 kb) [file 12885_2018_4384_MOESM5_ESM.xls]

## Sheet: https   david.ncifcr_20161121_1
Table S5: CXCL9/10/11 and CCL4 were grouped together after Gene functional classification in DAVID.
Gene Group 1	Enrichment Score: 11.971653621442485
OFFICIAL_GENE_SYMBOL	Gene Name
CCR5	C-C motif chemokine receptor 5 (gene/pseudogene)(CCR5)
CCR1	C-C motif chemokine receptor 1(CCR1)
TNFRSF9	TNF receptor superfamily member 9(TNFRSF9)
CD86	CD86 molecule(CD86)
CD80	CD80 molecule(CD80)
LILRB4	leukocyte immunoglobulin like receptor B4(LILRB4)
FPR3	formyl peptide receptor 3(FPR3)
IL12RB1	interleukin 12 receptor subunit beta 1(IL12RB1)
CLEC7A	C-type lectin domain family 7 member A(CLEC7A)
IL21R	interleukin 21 receptor(IL21R)
ITGAE	integrin subunit alpha E(ITGAE)
CTLA4	cytotoxic T-lymphocyte associated protein 4(CTLA4)
IL18RAP	interleukin 18 receptor accessory protein(IL18RAP)
SLAMF7	SLAM family member 7(SLAMF7)
CD96	CD96 molecule(CD96)
CD2	CD2 molecule(CD2)
CD274	CD274 molecule(CD274)
IL2RB	interleukin 2 receptor subunit beta(IL2RB)
IL2RA	interleukin 2 receptor subunit alpha(IL2RA)
TIGIT	T-cell immunoreceptor with Ig and ITIM domains(TIGIT)
CD300LF	CD300 molecule like family member f(CD300LF)
KLRC4	killer cell lectin like receptor C4(KLRC4)
TNFSF13B	tumor necrosis factor superfamily member 13b(TNFSF13B)
HAVCR2	hepatitis A virus cellular receptor 2(HAVCR2)
CLEC4A	C-type lectin domain family 4 member A(CLEC4A)
FCGR3A	Fc fragment of IgG receptor IIIa(FCGR3A)
LILRB2	leukocyte immunoglobulin like receptor B2(LILRB2)
CD226	CD226 molecule(CD226)
KLRD1	killer cell lectin like receptor D1(KLRD1)
SLAMF8	SLAM family member 8(SLAMF8)
CXCR6	C-X-C motif chemokine receptor 6(CXCR6)
ICOS	inducible T-cell costimulator(ICOS)
SIGLEC10	sialic acid binding Ig like lectin 10(SIGLEC10)
CRTAM	cytotoxic and regulatory T-cell molecule(CRTAM)
CD53	CD53 molecule(CD53)
PDCD1LG2	programmed cell death 1 ligand 2(PDCD1LG2)
CD300A	CD300a molecule(CD300A)
LAG3	lymphocyte activating 3(LAG3)
CLEC12A	C-type lectin domain family 12 member A(CLEC12A)
BTN3A1	butyrophilin subfamily 3 member A1(BTN3A1)
Gene Group 2	Enrichment Score: 6.146049533242844
OFFICIAL_GENE_SYMBOL	Gene Name
CXCL10	C-X-C motif chemokine ligand 10(CXCL10)
CXCL9	C-X-C motif chemokine ligand 9(CXCL9)
CCL4	C-C motif chemokine ligand 4(CCL4)
CXCL11	C-X-C motif chemokine ligand 11(CXCL11)
